# Supplementary material for: CsTT8 regulates anthocyanin accumulation in blood orange through alternative splicing transcription
Source: Hortic Res. 2023 Sep 19;10(10):uhad190. doi: 10.1093/hr/uhad190 (PMC10623405; doi:10.1093/hr/uhad190)
Supplement: Web_Material_uhad190 [file web_material_uhad190.zip]

Archive with 5 entries (5 files):
- Supplementary Fig. 1.tif
- Supplementary Fig. 2.tif
- Supplementary Fig. 3.tif
- Supplementary Fig. 4.tif
- Supplementary Table 1.xlsx
