# Supplementary material for: CsTT8 regulates anthocyanin accumulation in blood orange through alternative splicing transcription
Source: Hortic Res. 2023 Sep 19;10(10):uhad190. doi: 10.1093/hr/uhad190 (PMC10623405; doi:10.1093/hr/uhad190)
Supplement: Web_Material_uhad190 [file web_material_uhad190.zip › Supplementary Table 1.xlsx]

## Sheet: Sheet1
		Supplementary Table1:The nucleic acid sequences for each pairs of primers used in this manuscript.
	Pair Primers	Nucleic acid sequenes（5′~3′）	Purpose
	CsTT8	F：ATGGATGCTCCGCCGCCGAGTA	AS events identification
		R:TTAATTGACATACTGGGGTATTATTTGA
	CsTT8	F：AACTCAACGAGAGGTTCATTATTTT	qPCR
		R：AATTGTTTCACGTACTCAATAGTGT
	CsRUBY	F：ACCTGCGCAAGAAAGTGGATAA	qPCR
		R：TCAGACGGGGTGGATTGTTTG
	CsWD40	F：GAGAGCCCGCAACCCGACAC	qPCR
		R：AAAGCCTGCGAATCATCTCCAACA
	CsEF	F：CACCACCCCCAAGTACTC	qPCR
		R：GTTGTCACCCTCGAAACC
	CsCHS	F：TCTATCGACGGGCATCTCC	qPCR
		R：TGCCTCGGTTAGGCTTTTC
	CsF3’H	F：TCTTCCGGCTCCACCCATCAACAC	qPCR
		R：CATCCGCAGGCCCCAACTCAAG
	CsGST	F：GCAGCAAAGTATGCAAACC	qPCR
		R：GAGCCATTGATCCACCAAAG
	CsPH8	F：AAGACATGACAGCGTTGACACCA	RT-PCR
		R：GAAAAACCCCAGCGAAGCCATCT
	TT8Δ15-Span	F：AGAGACGAACCAGCCAACAA	qPCR
		R：TACCACAGTCTTGGCAAGAAT
	NbDFR	F；CCGCCGCTGGTTGTTGG	qPCR
		R：ATTCATCTGCGCATCCATCAT
	NbCHS	F:ATGTTCCTGGGCTTATCTCAA	qPCR
		R:AGGCCTTTCTCATTTCATCC
	pGBKT7-CsTT8	F:catggaggccgaattcATGGATGCTCCGCCGCCGAGTAGC	Yeast two-hybrid
		R:gcaggtcgacggatccTTAATTGACATACTGGGGTATTAT
	pGBKT7-CsTT8-ΔC649	F:catggaggccgaattcATGGGAGCAATCAAGACTAGGA	Yeast two-hybrid
		R:gcaggtcgacggatccTTAATTGACATACTGGGGTATTAT
	pGBKT7-CsTT8-ΔC567	F:catggaggccgaattcATGAGGCAGCAGCATGTATG	Yeast two-hybrid
		R:gcaggtcgacggatccTTAATTGACATACTGGGGTATTAT
	pGBKT7-CsTT8-ΔC537	F:catggaggccgaattcATGACTGTGGTATGCATTCCTT	Yeast two-hybrid
		R:gcaggtcgacggatccTTAATTGACATACTGGGGTATTAT
	pGBKT7-CsTT8-ΔC207	F:catggaggccgaattcATGAGCGCCAACCACGTGC	Yeast two-hybrid
		R:gcaggtcgacggatccTTAATTGACATACTGGGGTATTAT
	pGBKT7-CsTT8-ΔN200	F:catggaggccgaattcATGGATGCTCCGCCGCCGAGTAGC	Yeast two-hybrid
		R:gcaggtcgacggatccTTAAAGGTGGCCTTGGTGGT
	pGBKT7-CsTT8-ΔN132	F:catggaggccgaattcATGGATGCTCCGCCGCCGAGTAGC	Yeast two-hybrid
		R:gcaggtcgacggatccTTAATGCTGCTGCCTTGCGT
	pGBKT7-CsRUBY	F:catggaggccgaattcATGGCGGATTCCTTAGGAGTTC	Yeast two-hybrid
		R:gcaggtcgacggatccTTACTTTGCATTGAGAAGATCCC
	pGBKT7-CsWD40	F:catggaggccgaattcATGGAAAACTCAAGCCAAGAATCCC	Yeast two-hybrid
		R:gcaggtcgacggatccTCAAACTTTCAAAAGTTGC
	pGADT7-CsRUBY	F:ggaggccagtgaattcATGGCGGATTCCTTAGGAGTTC	Yeast two-hybrid
		R:cgagctcgatggatccTTACTTTGCATTGAGAAGATCCC
	pGADT7-CsTT8	F:ggaggccagtgaattcATGGATGCTCCGCCGCCG	Yeast two-hybrid
		R:cgagctcgatggatccTTAATTGACATACTGGGG
	pGADT7-CsWD40	F:ggaggccagtgaattcATGGAAAACTCAAGCCAAGAATCCC	Yeast two-hybrid
		R:cgagctcgatggatccTCAAACTTTCAAAAGTTGC
	pBI121-CsTT8	F:gagaacacgggggactctagaATGGATGCTCCGCCGC	Transient overexpression on tobacco
		R:cgatcggggaaattcgagctcTTAATTGACATACTGGGGTATTAT
	pBI121-CsRUBY	F:gagaacacgggggactctagaATGGCGGATTCCTTAGGA	Transient overexpression on tobacco
		R:cgatcggggaaattcgagctcTTACTTTGCATTGAGAAGATC
	pBI121-CsWD40	F:gagaacacgggggactctagaATGGAAAACTCAAGCCAAG	Transient overexpression on tobacco
		R:cgatcggggaaattcgagctcTCAAACTTTCAAAAGTTGCAT
	pAbAi-pCsF3’H	F:catgcctcgaggtcgacTGCCTTTTGTTTCGTTTCCT	Yeast one-hybrid
		R:cgagctcggtacccgggGGACGATGTAATACGGCGAG
	pAbAi-pCsPH8	F:catgcctcgaggtcgacATTAACCCAACCCATCAAAA	Yeast one-hybrid
		R:cgagctcggtacccgggGATTAGAGTTTGAAATCTCA
	pGADT7-CsTT8	F:ggaggccagtgaattcATGGATGCTCCGCCGCCG	Yeast one-hybrid
		R:cgagctcgatggatccTTAATTGACATACTGGGG
	pGADT7-CsTT8-ΔC200	F:ggaggccagtgaattcATGGATGCTCCGCCGCCG	Yeast one-hybrid
		R:cgagctcgatggatccTTAAAGGTGGCCTTGG
	pGADT7-CsTT8-ΔN295	F:ggaggccagtgaattcATGATTGATGACCACCA	Yeast one-hybrid
		R:cgagctcgatggatccTTAATCTTGTGGGGTC
	pGADT7-CsRUBY	F:ggaggccagtgaattcATGGCGGATTCCTTAGGAGTTC	Yeast one-hybrid
		R:cgagctcgatggatccTTACTTTGCATTGAGAAGATCCC
	pGADT7-CsWD40	F:ggaggccagtgaattcATGGAAAACTCAAGCCAAGAATCCC	Yeast one-hybrid
		R:cgagctcgatggatccTCAAACTTTCAAAAGTTGC
	pGreen-62-SK-CsTT8	F:ctagaactagtggatccATGGATGCTCCGCCGC	Dual luciferase assay
		R:cccccctcgaggtcgacTTAATTGACATACTGGGGTA
	pGreen-62-SK-CsRUBY	F:ctagaactagtggatccATGGCGGATTCCTTAGGA	Dual luciferase assay
		R:cccccctcgaggtcgacTTACTTTGCATTGAGAAGAT
	pGreen-62-SK-CsWD40	F:ctagaactagtggatccATGGAAAACTCAAGCCAAG	Dual luciferase assay
		R:cccccctcgaggtcgacTCAAACTTTCAAAAGTTGCAT
	pGreen-62-SK-CsMYB5	F:ctagaactagtggatccATGAGGAACCCATCAACATC	Dual luciferase assay
		R:cccccctcgaggtcgacCTACTCAACGTGTTCATCAA
	pGreen-62-SK-ΔMYB5	F:ctagaactagtggatccATGAGGAACCCATCAACATC	Dual luciferase assay
		R:cccccctcgaggtcgacTTATTACCGGTTACCGAGAA
	pGreen-0800-pCsF3’H	F:acggtatcgataagcttAGGAGCATAAAAGATATTTATT	Dual luciferase assay
		R:ctagaactagtggatccTGCCTTTTGTTTCGTTTCC
	pGreen-0800-pCsPH8	F:acggtatcgataagcttATTAACCCAACCCATCAAAA	Dual luciferase assay
		R:ctagaactagtggatccGATTAGAGTTTGAAATCTCAA
	35SEGFP-CsTT8	F:gagctcggtacccggggatccATGGATGCTCCGCCGC	Subcellular localization assay
		R:gctcaccatgtcgactctagaTTAATTGACATACTGGGGTA
	35SEGFP-CsRUBY	F:gagctcggtacccggggatccATGGCGGATTCCTTAGGA	Subcellular localization assay
		R:gctcaccatgtcgactctagaTTACTTTGCATTGAGAAGATC
	35SEGFP-CsWD40	F:gagctcggtacccggggatccATGGAAAACTCAAGCCAAG	Subcellular localization assay
		R:gctcaccatgtcgactctagaTCAAACTTTCAAAAGTTGCAT
	pFGC5941-GFP-TT8	F：ATGGATGCTCCGCCGCCGAGTA	Nucleus co-localization assay
		R:TTAATTGACATACTGGGGTATTATTTGA
	pFGC5941-GFP-WD40	F:ATGGAAAACTCAAGCCAAGA	Nucleus co-localization assay
		R:TCAAACTTTCAAAAGTTGCA
